# Supplementary material for: Taxonomy and Phylogeny of Two New Zosterodasys Species (Protista: Ciliophora: Phyllopharyngea) from the Yangtze Estuary, China
Source: Animals (Basel). 2026 Jun 22;16(12):1930. doi: 10.3390/ani16121930 (PMC13296273; doi:10.3390/ani16121930)
Supplement: Supplementary file 1 [file animals-16-01930-s001.zip]

Archive with 1 entries (1 files):
- animals-4324825-supplementary.pdf
